# Supplementary material for: Candida albicans Filamentation Does Not Require the cAMP-PKA Pathway In Vivo
Source: mBio. 2022 Apr 27;13(3):e00851-22. doi: 10.1128/mbio.00851-22 (PMC9239198; doi:10.1128/mbio.00851-22)
Supplement: TABLE S1 [file mbio.00851-22-s0002.xlsx]

## Sheet: Sheet1
Table S1. Nanostring									Raw RNA Counts														Average of normalized counts									Green indicate statistically significant increase >2 fold: Red statiscally significant decrease >2 fold
Probe Name			Yeast R1	Yeast R2	Hyphae R1	Hyphae R2	Hyphae R3	Ear R1	Ear R2	Ear R3	Ear R4	Ear R5	Ear R6	Kidney R1	Kidney R2	Kidney R3	Kidney R4	Kidney R5	Kidney R6			WT_Y	WT_H	WT_Ear Avg	WT_Kideny Avg		P-value WT-Y vs WT-H	P-value WT-Y vs WT-Ear	P-value WT-Y vs WT-K		Probe Name	FC_Hyphae	FC_Ear	FC_K
ACE2			290.036	463.278	289.098	248.51	209.498	186.901	177.081	201.292	186.276	253.143	255.64	164.589	76.0186	104.373	124.155	104.918	115.09			376.657	249.035	210.056	114.857		0.170338	0.0139347	0.00131191		ACE2	0.661172	0.557684	0.304939
ACS1			2709.04	2912.19	22055.3	22630.9	19044.5	1542.55	3144.14	1574.29	3279.33	2105.2	3409	1140.89	1120.94	923.373	882.778	1004.88	1058.44			2810.61	21243.6	2509.09	1021.88		0.00102371	0.658903	1.15825e-06		ACS1	7.55834	0.892718	0.36358
ACS2			15918	18943	2972.7	2957.35	2835.5	789.899	1655.17	731.292	1662.33	808.892	675.124	1533.58	1317.06	803.373	798.602	1298.8	1245.99			17430.5	2921.85	1053.79	1166.23		0.00101618	8.49596e-07	6.13576e-07		ACS2	0.167628	0.0604564	0.0669076
ADH5			5651.04	6022.52	17601	17974.4	21201.5	27167.8	15579.2	27998.3	15613.8	27370	34043.4	9338.6	9434.36	8317.37	8273.63	7699.31	8704.61			5836.78	18925.6	24628.7	8627.98		0.00306	0.0147448	0.00150925		ADH5	3.24248	4.21958	1.47821
AHR1			473.036	471.726	786.472	730.539	538.498	2721.24	1624.96	2530.29	1580.2	3843.73	3380.07	1058.03	1084.17	1330.37	1397.19	1083.26	1064.04			472.381	685.169	2613.42	1169.51		0.115718	0.0198785	0.000853686		AHR1	1.45046	5.53243	2.47578
ALS1			165.036	211.024	13136.8	12716.4	15774.5	4656.95	3541.76	4923.29	3504.63	7704.93	8486.2	649.138	665.894	676.373	726.897	694.162	733.726			188.03	13875.9	5469.63	691.032		0.00157595	0.0157977	1.69948e-06		ALS1	73.7962	29.0891	3.67512
ALS2			161.036	246.026	86.8328	96.0731	125.498	45.983	56.2236	41.2919	69.745	40.6118	1	1	1	1	1	1	1			203.531	102.801	42.3092	1		0.0639221	0.000887177	5.44089e-05		ALS2	0.505089	0.207876	0.00491326
ALS3			312.036	297.925	27654.6	26672.6	20372.5	11769.5	12374.1	10950.3	12533	11572.7	9062.39	58134	58608.5	52844.4	53788.9	50585.3	53533.3			304.98	24899.9	11377	54582.4		0.00360016	2.35321e-05	4.27861e-07		ALS3	81.6442	37.304	178.97
ALS4			1214.04	1522.99	404.047	380.347	260.498	5040.38	783.788	4714.29	867.703	1292.04	2413.33	357.328	308.904	160.373	145.979	316.262	288.644			1368.51	348.297	2518.59	262.915		0.00417984	0.452803	2.90233e-05		ALS4	0.254508	1.84039	0.192118
ALS5			391.036	355.859	152.044	180.531	121.498	114.803	42.9292	114.292	0	151.498	65.1852	1	1	1	1	1	1			373.447	151.358	81.4512	1		0.00322783	0.000456391	8.15217e-09		ALS5	0.405298	0.218106	0.00267775
ALS6			30.0358	50.4987	1	1	1	1	1	1	1	1	1	1	1	1	1	1	1			40.2673	1	1	1		0.0141987	0.000184593	0.000184593		ALS6	0.0248341	0.0248341	0.0248341
ALS7			568.036	606.906	554.364	500.854	528.498	828.133	619.421	810.292	609.116	1966.59	2222.87	249.25	235.362	178.373	163.645	212.689	241.057			587.471	527.905	1176.07	213.396		0.0944771	0.316121	1.05932e-05		ALS7	0.898607	2.00192	0.363245
ALS9			200.036	168.78	50.3588	51.7841	1	61.2764	92.4809	82.2919	96.3806	69.6533	14.5578	67.3186	72.9543	1	1	1	1			184.408	34.0476	69.4402	23.3788		0.00875508	0.00275776	0.00115031		ALS9	0.184632	0.376557	0.126778
AOX2			1	1	2190.17	2209.58	2303.5	4743.25	3443.87	4840.29	3339.26	5146.64	4411.9	3567.24	4893.08	6395.37	7085.82	2802	4178.21			1	2234.42	4320.87	4820.29		1.82219e-05	0.000260875	0.00789494		AOX2	2234.42	4320.87	4820.29
ARG1			1771.04	713.118	484.732	478.194	484.498	153.037	172.247	139.292	189.605	123.776	74.8285	204.217	178.672	75.3734	92.9791	131.511	133.285			1242.08	482.475	142.131	136.006		0.149666	0.00467126	0.00462382		ARG1	0.388442	0.11443	0.109499
ARG81			288.036	276.2	212.834	221.73	172.498	147.575	202.462	142.292	195.154	418.151	270.105	150.178	161.819	86.3734	95.0575	118.914	109.492			282.118	202.354	229.29	120.306		0.0283986	0.518943	0.000373826		ARG81	0.717268	0.812746	0.426438
BCR1			473.036	509.142	776.524	753.198	720.498	849.981	673.807	929.292	629.092	1622.05	1562.31	530.252	449.862	324.373	329.919	446.427	390.817			491.089	750.073	1044.42	411.942		0.00190153	0.141749	0.23343		BCR1	1.52737	2.12675	0.838833
BRG1			219.036	185.678	2407.91	2519.61	3135.5	3754.64	1904.14	4080.29	1955.32	5384.25	5328.02	2320.74	2234.81	1744.37	1992.65	1701.89	2073.17			202.357	2687.67	3734.44	2011.27		0.00341721	0.0218841	7.16955e-05		BRG1	13.2818	18.4547	9.93925
CAP1			1120.04	987.097	793.103	831.476	657.498	1751.2	1458.17	1642.29	1467	2415.42	2237.34	1502.95	1390.6	1183.37	1138.42	1143.44	1240.39			1053.57	760.692	1828.57	1266.53		0.040151	0.043275	0.113815		CAP1	0.722017	1.7356	1.20214
CAT1			3805.04	3402.22	2006.69	2024.19	1782.5	3104.67	1981.49	2983.29	1908.71	1198.31	1899.82	114.152	109.726	68.3734	75.3126	0	85.6978			3603.63	1937.79	2179.38	75.5436		0.00269696	0.0416105	3.41638e-08		CAT1	0.537734	0.604775	0.0209632
CDC10			4156.04	3672.57	180.781	208.341	143.498	368.237	835.756	382.292	858.824	296.705	238.765	328.507	324.226	396.373	346.546	226.685	228.46			3914.31	177.54	496.763	308.466		0.000251815	6.71078e-06	1.1292e-07		CDC10	0.0453566	0.12691	0.0788049
CDR1			7239.04	7099.12	3513.18	3447.62	3967.5	1558.94	1773.61	1524.29	1898.72	2453.7	1786.51	1807.37	1664.85	1911.37	1754.67	1550.73	1503.52			7169.08	3642.77	1832.63	1698.75		0.000509627	7.37679e-07	7.7255e-09		CDR1	0.508122	0.25563	0.236956
CDR2			63.0358	55.3266	1	1	1	1	1	1	1	1	1	1	1	1	1	1	1			59.1812	1	1	1		0.000263242	6.16877e-08	6.16877e-08		CDR2	0.0168973	0.0168973	0.0168973
CHT2			2813.04	4190.36	3004.76	2928.51	3098.5	121.358	1487.18	111.292	1444.81	156.778	221.889	465.406	457.522	998.373	1077.11	387.643	404.813			3501.7	3010.59	590.551	631.811		0.412397	0.0028811	0.00037767		CHT2	0.859751	0.168647	0.18043
CHT3			2091.04	1939.39	853.893	967.433	650.498	325.634	225.425	318.292	211.801	336.307	364.128	218.628	143.433	79.3734	78.4302	97.9196	120.689			2015.21	823.941	296.931	123.079		0.00289559	1.07322e-07	3.33745e-08		CHT3	0.408861	0.147345	0.0610749
CIT1			5843.04	5645.95	18634.4	18059.9	19110.5	2326.89	3570.77	2228.29	3515.72	2907.8	3283.64	775.229	765.483	722.373	761.191	729.152	792.511			5744.49	18601.6	2972.19	757.657		6.56493e-05	0.000747042	7.38641e-11		CIT1	3.23816	0.517397	0.131893
CPH1			329.036	285.855	336.625	328.848	409.498	132.282	150.493	136.292	177.397	94.7346	36.2553	151.98	224.637	113.373	158.449	207.091	220.062			307.445	358.323	121.242	179.265		0.261346	0.00282484	0.0103926		CPH1	1.16549	0.394354	0.58308
CPH2			662.036	616.561	1501.58	1428.86	1337.5	1426.76	1333.69	1407.29	1499.19	2435.22	2102.33	895.916	883.459	848.373	949.287	829.926	861.092			639.298	1422.65	1700.75	878.009		0.00115192	0.0204523	0.000368199		CPH2	2.22533	2.66033	1.37339
CRH11			875.036	662.426	1290.48	1304.24	1084.5	665.367	1346.98	634.292	1258.36	1173.23	986.121	786.037	733.308	606.373	621.937	880.312	917.077			768.731	1226.4	1010.73	757.507		0.0325441	0.337364	0.920916		CRH11	1.59536	1.3148	0.9854
CSA1			270.036	289.476	10499.6	10249.6	11636.5	2939.72	23674.3	2922.29	24088.4	4544.69	4496.28	15349.5	14377.1	15051.4	15402.6	13044.5	13866.4			279.756	10795.2	10444.3	14515.3		0.0003142	0.239045	8.96927e-07		CSA1	38.588	37.3335	51.8854
CSH1			10716	7937.96	1363.42	1423.71	1399.5	1539.28	5526.25	1657.29	5361.35	1193.03	1205.51	4788.52	4706.16	3541.37	3354.02	3784.54	4137.62			9327	1395.55	2747.12	4052.04		0.00462303	0.00815082	0.000556783		CSH1	0.149624	0.294534	0.434442
DAK2			4973.04	5280.24	1146.79	1251.71	1145.5	372.607	323.319	388.292	327.222	200.34	224.3	672.555	711.858	438.373	416.173	621.381	739.325			5126.64	1181.33	306.013	599.944		6.68722e-05	3.34704e-09	3.2238e-08		DAK2	0.23043	0.0596909	0.117025
DDR48			40353	33060.8	11361.7	11866.6	8854.5	7726.56	27831.8	7396.29	27728.6	8845.47	11099.5	13753.6	13503.7	14195.4	14491.2	9306.08	11481.5			36706.9	10694.3	15104.7	12788.6		0.00314003	0.0291749	4.3945e-05		DDR48	0.291343	0.411495	0.348397
DFG5			1631.04	1096.93	576.469	601.792	425.498	293.955	764.45	279.292	715.658	364.029	226.711	299.686	288.987	199.373	204.174	194.494	250.854			1363.98	534.586	440.682	239.595		0.0294411	0.00530746	0.000135617		DFG5	0.39193	0.323085	0.175658
ECE1			1	1	64769.7	63872.2	60486.5	196410	138392	193992	136211	199787	176381	130123	129568	149893	151430	118693	120724			1	63042.8	173529	133405		4.1901e-05	0.000207843	1.48938e-05		ECE1	63042.8	173529	133405
ECM331			5830.04	5106.44	1165.58	1201.24	822.498	1444.24	2184.53	1346.29	2178.4	1721.06	1974.56	2400	2288.43	3423.37	3134.74	1910.44	2075.97			5468.24	1063.11	1808.18	2538.83		0.00076581	2.6796e-05	0.000900965		ECM331	0.194415	0.330669	0.464286
EFG1			2304.04	2904.95	1819.9	1805.83	2407.5	725.448	1702.31	718.292	1640.13	1527.01	1056.03	683.363	673.555	494.373	546.074	621.381	742.124			2604.49	2011.08	1228.2	626.812		0.179347	0.0094137	1.56241e-05		EFG1	0.772157	0.471571	0.240666
ELF1			726.036	705.876	1168.9	1091.03	1230.5	136.651	125.113	156.292	138.554	148.857	86.8826	247.448	193.994	84.3734	79.4694	180.498	185.071			715.956	1163.47	132.058	161.809		0.00341663	7.70905e-08	3.1076e-05		ELF1	1.62506	0.18445	0.226004
ENA2			302.036	239.991	3093.18	2837.87	3196.5	1423.48	1714.39	1430.29	1756.67	2119.72	2367.52	485.22	477.44	241.373	200.018	320.461	411.811			271.013	3042.52	1802.01	356.054		0.000278824	0.00160819	0.388152		ENA2	11.2264	6.64917	1.31379
ENA21			5958.04	6996.53	6843.38	6822.85	6962.5	2358.57	4720.13	2424.29	4739.85	2992.29	2531.46	1575.01	1479.46	976.373	1032.42	1419.17	1321.57			6477.28	6876.24	3294.43	1300.67		0.382762	0.0111314	2.68291e-06		ENA21	1.06159	0.508613	0.200804
FAV2			54.0358	58.9474	195.15	199.071	182.498	181.439	140.824	170.292	104.149	166.018	1	1	1	1	1	1	1			56.4916	192.239	127.12	1		0.000264059	0.21058	5.52736e-09		FAV2	3.40297	2.25025	0.0177017
FBP1			1386.04	1487.98	7162.8	7427.44	9464.5	1661.63	1317.98	1716.29	1351.58	1220.75	962.012	1003.99	984.58	916.373	897.327	755.745	820.503			1437.01	8018.25	1371.71	896.42		0.0059742	0.767758	0.000358592		FBP1	5.57981	0.954557	0.62381
FDH1			85.0358	113.26	3907.77	3943.03	3677.5	1470.46	3088.55	1463.29	3282.66	2559.3	2946.12	636.529	681.216	1357.37	1315.09	534.604	564.371			99.1481	3842.77	2468.4	848.197		5.27929e-05	0.00781764	0.0389827		FDH1	38.7578	24.8961	8.55485
FGR15			407.036	364.307	196.255	232.03	209.498	67.8307	67.1008	50.2919	63.0861	63.0529	1	1	1	1	1	1	1			385.672	212.594	51.8937	1		0.00367031	4.7948e-06	2.15064e-08		FGR15	0.551231	0.134554	0.00259288
FKH2			533.036	450.001	165.307	170.231	174.498	145.39	76.7694	115.292	103.039	70.9733	1	135.768	102.065	92.3734	97.136	107.717	96.8948			491.519	170.012	85.2441	105.326		0.00193711	6.74261e-05	2.73744e-06		FKH2	0.345892	0.17343	0.214286
FRP1			107.036	189.299	4373.09	4276.75	5663.5	1262.9	5233.77	1321.29	5300.31	4045.7	2454.31	5948.56	5933.41	7282.37	7016.19	4818.87	5290.92			148.167	4771.11	3269.71	6048.39		0.00407855	0.0639944	0.000168168		FRP1	32.2008	22.0677	40.8213
FRP2			193.036	149.469	7816.02	7551.04	7562.5	538.65	2506.01	501.292	2436.98	666.324	663.07	1591.22	1522.36	987.373	1066.72	1419.17	1356.56			171.252	7643.19	1218.72	1323.9		7.58498e-06	0.198752	0.000745964		FRP2	44.6311	7.11652	7.73069
FRP3			1715.04	2241.12	7223.59	7675.67	8470.5	1300.04	1802.62	1242.29	1653.45	1364.64	2087.87	499.63	500.423	477.373	439.036	355.451	512.585			1978.08	7789.92	1575.15	464.083		0.00144758	0.195836	2.59413e-05		FRP3	3.93812	0.796304	0.234613
FTR1			3016.04	4469.17	5822.1	5668.25	7165.5	6079.24	11253.7	6044.29	11312.2	10803.1	8319.85	30507.5	31308.8	34956.4	34395.2	24885.4	28349.8			3742.6	6218.61	8968.73	30733.8		0.0565518	0.0332024	7.72692e-05		FTR1	1.66158	2.39639	8.21189
GAL1			742.036	855.539	2130.49	2136.46	1791.5	8058.65	3739.97	7823.29	3719.93	8586.74	8261.99	2529.69	2519.79	2185.37	2264.93	2286.94	2194.94			798.787	2019.48	6698.43	2330.28		0.00411923	0.0141154	1.35728e-05		GAL1	2.52818	8.38575	2.91727
GAL4			2919.04	2947.19	1144.58	1157.98	1141.5	828.133	899.811	821.292	944.28	814.172	1056.03	1596.62	1546.88	672.373	697.799	1321.2	1374.76			2933.11	1148.02	893.954	1201.6		7.31955e-07	1.16779e-07	0.00135374		GAL4	0.391399	0.30478	0.409668
GAP2			135.036	326.892	1945.9	2134.4	1936.5	357.314	1247.88	398.292	1259.47	716.487	1273.01	1	1	1	1	1	1			230.964	2005.6	875.408	1		0.000513987	0.0992043	0.00225365		GAP2	8.68361	3.79024	0.00432968
GCA2			93.0358	127.744	490.258	475.104	299.498	1705.32	465.932	1629.29	439.314	551.478	786.022	220.429	236.894	306.373	291.468	180.498	207.466			110.39	421.62	929.56	240.521		0.0301953	0.109333	0.01328		GCA2	3.81937	8.4207	2.17883
GCN4			10121	12281.8	1908.33	1795.53	1281.5	2759.48	3348.39	2607.29	3098.43	3220.66	3093.18	2736.84	2438.59	2314.37	2082.03	2425.5	2257.92			11201.4	1661.79	3021.24	2375.88		0.00147955	5.87393e-06	3.16e-06		GCN4	0.148355	0.269719	0.212105
GIS2			13334	12468.9	3086.55	2968.68	3020.5	817.209	436.926	825.292	427.106	712.527	658.248	690.568	604.608	367.373	345.507	594.788	550.375			12901.5	3025.24	646.218	525.537		7.85851e-05	4.08775e-09	2.67105e-09		GIS2	0.234488	0.0500888	0.0407347
GNP1			4165.04	4821.6	7357.33	7461.43	9139.5	13449.6	7708.94	14128.3	7715.27	12686.9	12917.3	2418.01	2279.24	2450.37	2330.4	2176.37	2327.9			4493.32	7986.09	11434.4	2330.38		0.0210977	0.0191956	1.50936e-05		GNP1	1.77733	2.54475	0.518633
GPD2			1880.04	1946.63	7894.49	7636.53	9552.5	435.966	213.339	467.292	197.374	659.724	593.156	155.582	109.726	119.373	100.254	155.304	136.084			1913.33	8361.17	427.808	129.387		0.00364428	4.66098e-05	3.48643e-10		GPD2	4.36996	0.223593	0.0676241
HAC1			1733.04	1304.53	1742.53	1733.74	1706.5	660.997	894.977	593.292	917.645	852.454	571.459	1014.8	1015.22	854.373	813.151	831.325	891.884			1518.78	1727.59	748.471	903.46		0.283706	0.00251435	0.00228951		HAC1	1.13748	0.49281	0.594858
HAP2			296.036	300.339	1187.69	1128.11	1277.5	201.102	392.208	189.292	437.094	618.802	412.344	595.099	639.848	527.373	496.192	505.212	555.973			298.187	1197.76	375.14	553.283		0.000526781	0.545229	0.000849233		HAP2	4.01682	1.25807	1.85549
HAP3			1	1	205.097	142.422	231.498	31.7819	68.3094	26.2919	74.1843	55.1325	1	452.797	457.522	274.373	258.213	428.232	411.811			1	193.006	42.6167	380.492		0.0110818	0.092452	0.00132171		HAP3	193.006	42.6167	380.492
HAP43			545.036	536.902	1319.21	1356.76	1444.5	250.26	432.091	307.292	421.557	662.364	549.761	1384.07	1226.66	790.373	825.622	961.491	1008.05			540.969	1373.49	437.221	1032.71		0.000418149	0.395069	0.0292754		HAP43	2.53895	0.808218	1.909
HEM1			785.036	812.088	432.784	396.826	377.498	175.977	139.615	159.292	169.628	247.863	108.58	391.552	307.372	300.373	293.546	288.269	333.432			798.562	402.369	166.826	319.091		0.000438281	1.95661e-06	3.55681e-06		HEM1	0.503867	0.208908	0.399582
HGT7			56031	67468.7	4825.14	4694.92	3357.5	11442.9	3950.26	10598.3	3891.95	11776	9816.98	14920.8	12965.9	7729.37	7460.97	12115.1	11783.8			61749.8	4292.52	8579.4	11162.7		0.000909386	8.8578e-06	6.74982e-06		HGT7	0.0695147	0.138938	0.180773
HOG1			2779.04	2264.06	1200.95	1316.6	1244.5	230.597	479.226	234.292	482.597	228.062	178.494	465.406	449.862	448.373	430.722	355.451	407.613			2521.55	1254.01	305.544	426.238		0.00758907	8.44037e-06	2.87479e-06		HOG1	0.497319	0.121173	0.169038
HSP104			2265.04	2570.62	2100.64	2169.42	2849.5	8791.64	3043.83	9155.29	2964.15	5904.36	9161.23	2066.76	2096.92	1528.37	1533.32	1862.85	1843.63			2417.83	2373.19	6503.42	1821.98		0.900616	0.114915	0.0238546		HSP104	0.981535	2.68977	0.753559
HSP70			14164	11498.5	7324.17	7564.43	10138.5	11830.7	7723.44	12551.3	7913.93	5912.28	8830.95	6852.81	6835.84	6843.37	6757.43	5629.25	6365.83			12831.3	8342.37	9127.09	6547.42		0.0607512	0.115287	0.000130579		HSP70	0.65016	0.711317	0.510271
HTA1			35260	41689.3	9490.51	9681.03	7443.5	4494.19	5199.93	4320.29	5354.69	5331.45	4990.5	7135.61	6802.13	5887.37	5623.65	5168.78	6032.72			38474.7	8871.68	4948.51	6108.38		0.00140195	6.39467e-07	9.89737e-07		HTA1	0.230585	0.128617	0.158764
HTA2			20307	23443.7	5507.1	5651.77	4353.5	1328.45	1866.67	1394.29	1804.39	1701.26	1723.83	2976.42	2988.62	2548.37	2606.83	2688.63	2718.4			21875.4	5170.79	1636.48	2754.55		0.000979795	1.81703e-07	2.44354e-07		HTA2	0.236375	0.0748093	0.12592
HWP1			1	1	41818.7	40152.9	31967.5	43384.3	52455.3	42031.3	54188.8	33847.6	34892	45944.6	47269.1	50112.4	53295.3	43766.3	45064.2			1	37979.7	43466.5	47575.3		0.00235287	0.000481561	1.87811e-06		HWP1	37979.7	43466.5	47575.3
HYR1			91.0358	107.226	1450.74	1473.15	1637.5	6975	22418.5	7065.29	22834.3	4639.73	3992.42	1818.18	1891.61	6028.37	6106.88	1809.67	1826.84			99.1307	1520.46	11320.9	3246.92		0.000336921	0.139577	0.101478		HYR1	15.338	114.202	32.754
IFD6			108.036	85.5005	263.677	278.379	188.498	559.405	731.819	538.292	740.074	185.819	241.175	622.119	647.508	285.373	272.762	481.418	537.778			96.7681	243.518	499.431	474.493		0.0284428	0.0633648	0.0207662		IFD6	2.51651	5.16111	4.9034
IHD1			138.036	113.26	10354.8	10555.5	11705.5	4968.28	10314.6	5150.29	10003.7	7033.01	4756.65	17538.1	17271.3	17285.4	17136	12770.2	14910.6			125.648	10871.9	7037.76	16151.9		0.000282395	0.0109296	3.01418e-05		IHD1	86.5269	56.0117	128.549
INO4			344.036	326.892	327.783	308.248	292.498	103.88	203.67	82.2919	214.021	148.857	96.5259	123.159	80.615	100.373	111.685	104.918	92.696			335.464	309.509	141.541	102.241		0.174425	0.00384649	1.06237e-06		INO4	0.922632	0.421926	0.304775
IRE1			714.036	672.081	270.308	294.859	192.498	230.597	384.957	214.292	386.043	449.833	443.685	256.455	212.379	211.373	196.9	215.488	182.272			693.058	252.555	351.568	212.478		0.00195484	0.00468754	4.59639e-07		IRE1	0.364406	0.50727	0.30658
IRO1			746.036	538.109	825.156	826.326	994.498	470.922	737.862	545.292	747.843	764.009	660.659	937.346	986.112	836.373	918.111	731.952	877.888			642.072	881.993	654.431	881.297		0.109015	0.908149	0.0274953		IRO1	1.37367	1.01925	1.37258
KIP4			165.036	186.885	1103.69	1002.45	1143.5	1088.12	1853.38	1092.29	1855.44	1072.91	1099.43	2173.04	2018.78	2620.37	2414.57	1965.02	1885.62			175.96	1083.21	1343.59	2179.57		0.000479906	0.0074722	8.18837e-05		KIP4	6.156	7.63578	12.3867
KRE1			2058.04	1298.49	1219.74	1187.85	1033.5	490.585	665.347	460.292	711.219	991.061	843.882	420.373	330.355	309.373	323.684	382.044	320.836			1678.26	1147.03	693.731	347.777		0.167099	0.00573234	0.000333943		KRE1	0.683461	0.413362	0.207225
MAC1			125.036	131.365	133.254	126.972	108.498	95.1404	235.093	85.2919	249.535	96.0546	1	1	1	1	1	1	1			128.2	122.908	126.853	1		0.629296	0.987397	1.75243e-10		MAC1	0.958719	0.989487	0.00780029
MAE1			2840.04	2635.8	677.049	698.609	794.498	820.486	1276.89	893.292	1353.8	695.366	687.178	1492.15	1274.16	859.373	803.798	1118.25	1152.22			2737.92	723.385	954.502	1116.66		0.000190401	0.000200052	0.000177615		MAE1	0.26421	0.348623	0.407849
MBF1			15875	16460.3	4188.51	4431.24	4435.5	1899.77	2253.42	2072.29	2253.86	2535.54	2490.48	3028.65	3082.09	2744.37	2561.1	2422.7	2677.81			16167.7	4351.75	2250.89	2752.79		1.89717e-05	1.27512e-09	2.0626e-09		MBF1	0.269164	0.139222	0.170265
MDM34			437.036	468.106	3116.39	3378.61	3006.5	11125	7395.92	10903.3	7653.12	13725.8	13869.6	3538.42	3648.98	5025.37	5073.91	2863.59	3155.08			452.571	3167.17	10778.8	3884.23		0.000318968	0.00264712	0.00279054		MDM34	6.99817	23.8168	8.58258
MET28			2698.04	2474.07	1240.74	1176.52	1064.5	668.644	677.433	627.292	675.705	678.205	494.312	1189.53	1206.74	779.373	739.367	1053.87	1036.05			2586.05	1160.59	636.932	1000.82		0.000906794	2.23547e-07	5.67445e-05		MET28	0.448787	0.246295	0.387007
NDT80			2247.04	2103.53	1172.21	1172.4	1262.5	659.905	671.39	717.292	647.959	1111.19	670.302	157.384	169.479	142.373	183.39	130.111	129.086			2175.28	1202.37	746.339	151.971		0.000679674	4.85876e-05	2.75823e-09		NDT80	0.552741	0.3431	0.0698625
NPR1			852.036	865.194	315.625	337.088	299.498	178.162	167.413	187.292	157.42	284.824	212.246	70.9212	1	89.3734	87.7831	1	1			858.615	317.403	197.893	41.3463		4.57714e-05	1.38703e-06	3.32348e-07		NPR1	0.369669	0.230479	0.0481546
NRG1			3359.04	3110.13	1407.64	1366.03	1184.5	1177.7	533.612	1194.29	535.868	3093.93	2304.84	694.171	691.941	267.373	266.527	668.968	669.343			3234.58	1319.39	1473.37	543.054		0.000650415	0.0610754	4.03426e-06		NRG1	0.407901	0.455506	0.16789
PCK1			1201.04	1869.38	23247.9	24364.4	24151.5	20704.1	14287.2	20346.3	14259.9	18534.8	14727.8	1	1571.39	1648.37	1684.01	1270.81	1558.11			1535.21	23921.2	17143.4	1288.78		2.56048e-05	0.000495052	0.644849		PCK1	15.5818	11.1668	0.839483
PES1			150.036	198.954	138.781	135.212	176.498	1	1	1	1	1	1	1	1	1	1	1	1			174.495	150.164	1	1		0.401572	5.42974e-06	5.42974e-06		PES1	0.86056	0.00573082	0.00573082
PFK2			10764	12775.4	1339.11	1349.55	1171.5	2420.83	1721.64	2526.29	1722.26	4056.26	3382.48	0	3497.3	2305.37	2471.73	3713.16	3443.41			11769.7	1286.72	2638.3	2571.83		0.000803331	3.55259e-05	0.000191351		PFK2	0.109324	0.224159	0.218512
PGA13			282.036	165.16	368.678	357.687	343.498	1421.3	6710.65	1436.29	6581.04	2435.22	2531.46	5310.9	5122.9	2650.37	2801.16	4228.23	4676.48			223.598	356.621	3519.33	4131.67		0.0583571	0.12339	0.00390728		PGA13	1.59492	15.7395	18.4782
PGA17			1	1	328.888	302.068	343.498	1	56.2236	1	67.5254	119.816	79.6501	1	1	1	1	1	1			1	324.818	53.8692	1		0.00024742	0.175407	#DIV/0!		PGA17	324.818	53.8692	1
PGA25			31.0358	33.6013	200.676	180.531	200.498	1	39.3035	1	44.2192	89.4543	91.7042	1	1	1	1	1	1			32.3186	193.902	44.1135	1		0.000338758	0.699397	3.47726e-09		PGA25	5.9997	1.36496	0.030942
PGA34			1	1	1049.53	997.302	944.498	868.551	950.571	847.292	958.708	1338.24	1104.25	252.852	224.637	268.373	236.39	277.072	241.057			1	997.109	1011.27	250.063		0.00013307	0.000320558	2.87929e-06		PGA34	997.109	1011.27	250.063
PGA37			1	1	343.257	338.118	394.498	94.048	194.001	112.292	198.484	197.7	82.0609	1	1	1	1	1	1			1	358.624	146.431	1		0.000595774	0.0130289	#DIV/0!		PGA37	358.624	146.431	1
PGA48			2138.04	2336.47	2066.38	1933.55	1563.5	5767.91	3615.49	5297.29	3546.8	6031.08	7425.44	847.281	809.916	1273.37	1202.85	674.567	778.514			2237.25	1854.48	5280.67	931.084		0.162765	0.0342667	0.000453922		PGA48	0.828907	2.36033	0.416173
PGA53			6583.04	5796.82	1587.8	1533.92	1831.5	218.58	451.429	241.292	532.538	119.816	135.099	274.468	305.84	201.373	198.978	249.079	267.65			6189.93	1651.07	283.126	249.565		0.000731026	1.99557e-07	6.67449e-08		PGA53	0.266735	0.0457397	0.0403179
PGA7			331.036	802.432	7166.12	7134.93	8266.5	1501.04	8434.09	1615.29	8341.2	3988.94	3560.88	8335.28	7805.69	6652.37	6147.41	6956.1	7064.25			566.734	7522.51	4573.57	7160.18		0.000860137	0.135984	3.38378e-05		PGA7	13.2734	8.07005	12.6341
PHO89			100.036	57.7405	4525.62	4581.62	2810.5	924.263	2154.31	903.292	2208.36	1220.75	1576.77	994.987	911.037	674.373	717.544	778.139	910.079			78.8881	3972.58	1497.96	831.027		0.0139098	0.0171832	0.000211297		PHO89	50.3571	18.9884	10.5342
PHR1			1904.04	1632.82	5219.73	5009.06	7594.5	4002.61	9224.5	4072.29	9355.58	4841.7	4561.38	4080.61	3892.59	3629.37	3454.82	3465.43	3665.95			1768.43	5941.1	6009.68	3698.13		0.0302856	0.0680751	6.03473e-05		PHR1	3.35954	3.39832	2.0912
PHR2			42901	44250.4	307.888	272.199	238.498	805.193	1194.7	851.292	1203.98	1315.8	884.866	474.412	443.733	431.373	441.114	361.05	382.419			43575.7	272.861	1042.64	422.35		3.46626e-06	2.38896e-11	1.11335e-11		PHR2	0.00626177	0.023927	0.00969233
PIL1			25799	24766.5	13504.9	13544.5	13320.5	6268.23	8921.14	6175.29	8819.54	2975.12	4568.61	4458.88	4571.33	4197.37	4188.5	3900.71	4257.99			25282.8	13456.6	6287.99	4262.47		8.18222e-05	3.72086e-05	5.6353e-10		PIL1	0.532244	0.248706	0.168592
PIR1			16760	15234	2837.86	2539.18	2986.5	8161.33	2409.32	8155.29	2309.35	4581.65	7078.28	256.455	279.794	408.373	443.193	236.483	235.458			15997	2787.85	5449.21	309.959		0.000198616	0.00220006	1.082e-08		PIR1	0.174273	0.340639	0.0193761
PLB5			145.036	189.299	516.785	532.783	529.498	252.444	493.729	263.292	474.828	490.755	311.089	1140.89	1097.96	703.373	740.406	716.556	919.877			167.167	526.355	381.023	886.511		0.000259719	0.051284	0.00275667		PLB5	3.14867	2.27929	5.30314
POL1			1148.04	766.224	170.834	189.801	184.498	66.7383	157.744	70.2919	133.005	65.6931	1	135.768	106.661	73.3734	109.606	76.9251	94.0956			957.13	181.711	82.2453	99.405		0.0121815	0.000117597	8.43589e-05		POL1	0.18985	0.0859291	0.103857
PRA1			43.0358	38.4292	63.6221	49.7242	43.4975	2239.5	28532.7	2497.29	29004.9	2086.72	2784.6	8945.92	8136.63	2247.37	2492.51	7303.21	7302.19			40.7325	52.2813	11191	6071.31		0.238499	0.314114	0.0328878		PRA1	1.28353	274.743	149.053
RBR1			1	1	40.4113	50.7542	53.4975	98.4176	102.15	129.292	81.953	214.861	96.5259	1	1	1	1	1	1			1	48.221	120.533	1		0.00273314	0.0165735	#DIV/0!		RBR1	48.221	120.533	1
RBR2			135.036	116.881	748.892	759.378	712.498	62.3688	140.824	50.2919	164.079	206.94	279.749	1	1	1	1	1	1			125.959	740.256	150.709	1		7.07975e-05	0.7169	1.06855e-07		RBR2	5.87698	1.1965	0.00793912
RBT1			1	1	385.257	407.126	358.498	45.983	30.8435	58.2919	36.4505	30.0512	1	1	1	1	1	1	1			1	383.627	33.6033	1		0.000233615	0.0625215	#DIV/0!		RBT1	383.627	33.6033	1
RBT5			3970.04	7718.29	62770.3	61472.4	63232.5	7259.02	45368.2	7578.29	43309.3	17938.1	17464.1	69683.9	69730.4	68826.4	68751.4	63991	65458.2			5844.16	62491.7	23152.8	67740.2		4.53773e-05	0.223237	7.70268e-08		RBT5	10.693	3.9617	11.5911
RCT1			66113	43304.2	9833.14	10122.9	13581.5	3383.23	11761.3	3670.29	11837.1	5162.48	5072.47	6665.48	6439.01	4945.37	5329.55	5459.9	5882.96			54708.6	11179.2	6814.48	5787.05		0.0150813	0.000230139	0.000101333		RCT1	0.20434	0.12456	0.105779
RFG1			1492.04	1636.44	947.842	889.155	639.498	629.318	916.731	555.292	868.813	668.964	610.032	805.851	711.858	454.373	461.898	527.606	567.17			1564.24	825.498	708.192	588.126		0.0116009	0.000313105	0.00012048		RFG1	0.527732	0.452739	0.375983
RFX2			45.0358	32.3944	337.73	318.548	393.498	302.694	429.674	294.292	459.29	316.506	238.765	501.432	477.44	387.373	413.056	317.661	400.614			38.7151	349.925	340.204	416.263		0.00180124	0.00323922	0.000259499		RFX2	9.03847	8.78737	10.752
RHR2			9265.04	8814.21	12320	11683.3	12908.5	1899.77	909.48	2011.29	946.5	1599.61	1311.58	332.11	255.279	426.373	470.212	338.656	252.254			9039.62	12303.9	1446.37	345.814		0.00676121	8.17276e-07	5.96338e-10		RHR2	1.36111	0.160004	0.0382554
RIM101			2353.04	1981.63	3370.6	3455.86	4197.5	7745.13	5788.51	8296.29	5486.76	9465.9	9228.73	1877.62	1693.96	1835.37	1969.79	1725.69	1598.7			2167.33	3674.65	7668.55	1783.52		0.0259726	0.00484976	0.0283542		RIM101	1.69547	3.53825	0.822912
RNR22			11826	12396.5	322.256	349.447	379.498	5988.57	4327.34	6264.29	4427.99	6131.41	5547.4	1023.81	947.809	730.373	674.936	743.149	946.47			12111.2	350.4	5447.83	844.424		1.32055e-05	5.38157e-05	8.67704e-10		RNR22	0.0289318	0.449816	0.0697223
ROB1			2124.04	2493.38	1629.8	1716.23	1506.5	386.808	478.017	392.292	464.84	387.79	419.577	827.467	736.373	437.373	459.82	547.2	621.756			2308.71	1617.51	421.554	604.998		0.0222844	8.8329e-07	2.24295e-05		ROB1	0.700611	0.182593	0.262051
RPN4			1169.04	854.332	901.42	852.076	916.498	523.357	424.84	522.292	401.58	676.885	665.481	786.037	670.491	553.373	545.035	625.58	693.137			1011.68	889.998	535.739	645.609		0.385035	0.00583947	0.0108639		RPN4	0.879719	0.529552	0.638153
RTA3			429.036	527.246	1	1	1	1	1	1	1	1	1	1	1	1	1	1	1			478.141	1	1	1		0.000974728	8.48336e-07	8.48336e-07		RTA3	0.00209143	0.00209143	0.00209143
SAP1			66.0358	45.6709	1	1	1	86.4013	91.2724	67.2919	68.6352	69.6533	1	1	1	1	1	1	1			55.8533	1	63.8757	1		0.00546208	0.751412	2.6935e-05		SAP1	0.017904	1.14363	0.017904
SAP10			314.036	261.716	71.359	95.0432	81.4975	1	1	1	1	1	1	1	1	1	1	1	1			287.876	82.6332	1	1		0.00241046	4.13753e-07	4.13753e-07		SAP10	0.287045	0.00347372	0.00347372
SAP2			1	1	1	1	1	1	1	1	1	1	1	1	1	1	1	1	1			1	1	1	1		#DIV/0!	#DIV/0!	#DIV/0!		SAP2	1	1	1
SAP4			1	1	112.254	83.7134	58.4975	2879.64	3194.9	2649.29	3167.24	2934.2	1354.98	83.5303	1	106.373	96.0967	79.7244	64.7034			1	84.8217	2696.71	71.738		0.0249243	0.00189759	0.0444649		SAP4	84.8217	2696.71	71.738
SAP5			65.0358	90.3283	2425.59	2497.98	3218.5	9641.52	16049.3	9586.29	16195.4	11505.4	6904.7	12179.3	12546.1	16093.4	16450.1	9706.37	11468.9			77.682	2714.02	11647.1	13074		0.0039823	0.0061914	0.000609504		SAP5	34.9376	149.933	168.302
SAP6			1	1	607.417	548.233	653.498	2970.31	3559.89	2925.29	3667.77	1678.82	976.477	845.48	796.126	916.373	976.307	688.563	789.711			1	603.049	2629.76	835.427		0.000605549	0.0168383	3.33965e-05		SAP6	603.049	2629.76	835.427
SAP9			5596.04	4605.55	3184.92	3305.48	3181.5	3157.1	4330.96	3193.29	4356.96	5126.84	4592.72	629.324	621.462	461.373	496.192	569.595	610.559			5100.79	3223.96	4126.31	564.751		0.0151128	0.175018	1.39355e-06		SAP9	0.632052	0.808955	0.110718
SCW11			2672.04	2576.66	906.946	994.213	659.498	244.798	103.358	237.292	135.224	254.463	226.711	164.589	103.597	59.3734	75.3126	92.321	106.692			2624.35	853.552	200.308	100.314		0.000940563	7.21525e-09	4.87765e-10		SCW11	0.325244	0.0763266	0.0382244
SCW4			1	1	325.572	320.608	383.498	38.3363	88.8552	26.2919	104.149	163.378	168.851	1	1	1	1	1	1			1	343.226	98.3103	1		0.00095392	0.0731731	#DIV/0!		SCW4	343.226	98.3103	1
SEF1			495.036	513.97	1755.8	1698.72	1443.5	339.835	331.779	342.292	342.76	857.734	648.605	939.147	987.644	705.373	767.426	933.498	821.903			504.503	1632.67	477.168	859.165		0.00281564	0.875269	0.00525827		SEF1	3.2362	0.945817	1.70299
SEF2			463.036	405.344	459.31	456.565	496.498	156.314	289.479	132.292	276.171	315.186	164.029	141.172	83.6793	59.3734	0	100.719	96.8948			434.19	470.791	222.245	80.3064		0.27078	0.0132889	8.6108e-05		SEF2	1.0843	0.511862	0.184957
SGA1			232.036	232.749	533.364	489.524	444.498	151.945	135.99	121.292	121.906	257.103	149.564	240.243	183.269	158.373	178.194	169.301	196.269			232.392	489.128	156.3	187.608		0.00446555	0.0926149	0.0819009		SGA1	2.10475	0.672569	0.80729
SIN3			1884.04	1793.34	961.105	939.624	1102.5	332.189	365.62	389.292	409.349	288.785	286.981	701.376	619.93	366.373	426.565	464.622	512.585			1838.69	1001.08	345.369	515.242		0.00148554	4.28702e-08	8.86244e-06		SIN3	0.54445	0.187834	0.280222
SIT1			209.036	244.819	2514.02	2399.1	2162.5	821.579	2938.68	837.292	2953.05	2152.72	1743.12	2327.95	2316.01	2721.37	2824.02	1948.23	2106.76			226.927	2358.54	1907.74	2374.06		0.000543249	0.0563576	0.000150658		SIT1	10.3934	8.40684	10.4618
SMC2			591.036	501.9	148.728	118.733	162.498	53.6297	100.941	39.2919	115.247	39.2917	1	1	1	1	1	1	1			546.468	143.319	58.067	1		0.00167711	1.38633e-05	2.15312e-07		SMC2	0.262265	0.106259	0.00182993
SOD4			78.0358	75.8448	385.257	393.736	236.498	265.553	355.951	241.292	404.909	315.186	282.159	1122.88	976.919	438.373	495.153	758.544	827.501			76.9403	338.497	310.842	769.895		0.0286082	0.00212983	0.0130988		SOD4	4.39948	4.04004	10.0064
SOD5			3068.04	909.852	27905.5	27694.3	34605.5	44268	61038.6	45886.3	60931	41375.9	44665.5	35212.5	35453.2	32143.4	31019.8	32539.9	32993.8			1988.94	30068.4	49694.2	33227.1		0.00267987	0.000364852	5.44366e-07		SOD5	15.1178	24.9852	16.7059
SOD6			28.0358	42.05	611.838	649.17	831.498	1155.85	295.522	1220.29	283.94	1492.69	1492.39	234.839	216.976	129.373	149.096	186.096	185.071			35.0429	697.502	990.114	183.575		0.0048208	0.0620118	0.00247913		SOD6	19.9042	28.2543	5.23859
SOG2			396.036	404.137	259.256	250.57	262.498	125.727	274.976	111.292	241.767	185.819	144.742	254.654	200.122	152.373	158.449	229.485	185.071			400.086	257.441	180.721	196.692		0.000125724	0.00429992	0.000493609		SOG2	0.643463	0.451704	0.491625
SSB1			39070	32232.8	5473.94	5435.47	6185.5	1284.75	1638.25	1375.29	1604.62	1075.55	798.076	3019.65	2962.58	2147.37	2111.12	2723.62	2931.14			35651.4	5698.3	1296.09	2649.25		0.00135298	7.41213e-07	9.81536e-07		SSB1	0.159834	0.0363545	0.0743098
STF2			6441.04	6566.86	29193.1	29253.7	33206.5	40158.5	13291.4	42001.3	13638.4	33936	40759.9	21706.3	22407	25544.4	24464.5	19368	20623.9			6503.95	30551.1	30630.9	22352.3		0.000785339	0.0545853	9.56158e-05		STF2	4.69732	4.70959	3.43674
STP2			1631.04	1829.55	2241.01	2127.19	2075.5	3627.92	3157.43	3716.29	3197.21	6802	6538.25	1996.51	2044.82	2051.37	2113.2	1612.32	1776.45			1730.29	2147.9	4506.52	1932.45		0.0232229	0.070218	0.233964		STP2	1.24135	2.60448	1.11683
SUT1			735.036	719.152	294.624	319.578	218.498	257.906	237.51	204.292	235.108	312.546	219.478	562.676	373.255	221.373	227.037	426.832	404.813			727.094	277.567	244.473	369.331		0.00147641	2.71722e-06	0.0101102		SUT1	0.381748	0.336233	0.507955
TEC1			320.036	295.511	2222.22	2047.88	2016.5	11592.5	3911.59	11927.3	4080.62	18485.9	16921.7	937.346	823.705	1200.37	1196.62	773.94	760.319			307.773	2095.53	11153.3	948.717		0.000219887	0.0563926	0.00551576		TEC1	6.80869	36.2386	3.08252
TPK1			1037.04	949.681	722.366	768.648	570.498	119.173	144.45	150.292	167.409	493.395	303.857	157.384	146.497	97.3734	98.1752	144.107	152.88			993.358	687.17	229.763	132.736		0.0354419	0.000438917	9.79632e-08		TPK1	0.691765	0.231299	0.133624
TPK2			2040.04	2079.39	862.735	749.078	576.498	456.721	301.565	422.292	334.991	247.863	291.803	544.663	498.89	343.373	327.84	361.05	410.412			2059.71	729.437	342.539	414.371		0.00116602	1.32476e-07	2.97224e-07		TPK2	0.354145	0.166304	0.201179
TPS2			2272.04	2412.51	4878.2	5155.32	5841.5	7344.23	6568.04	7851.29	6581.04	6654.16	5778.84	7436.43	7313.87	8147.37	8300.65	6110.73	6841.71			2342.27	5291.67	6796.27	7358.46		0.00422691	0.000163164	0.00017503		TPS2	2.2592	2.90157	3.14159
TRR1			3774.04	3496.36	1346.85	1429.89	1838.5	480.753	793.456	578.292	813.322	711.207	371.36	631.125	463.651	314.373	276.919	491.215	495.789			3635.2	1538.41	624.732	445.512		0.0025083	9.1777e-07	1.62422e-07		TRR1	0.423199	0.171856	0.122555
TRX1			19989	17861.6	3368.39	3165.4	2559.5	1142.74	1321.6	987.292	1412.62	1351.44	1072.91	4125.64	3802.19	3162.37	2904.04	3388.45	3451.81			18925.3	3031.1	1214.77	3472.42		0.000336978	4.14081e-08	2.2283e-07		TRX1	0.160161	0.0641876	0.18348
TTR1			5094.04	4891.6	1345.74	1368.09	1275.5	824.856	665.347	813.292	711.219	477.554	424.398	681.561	644.444	516.373	372.526	645.175	613.358			4992.82	1329.78	652.778	578.906		2.61654e-05	5.83491e-08	8.29537e-09		TTR1	0.266338	0.130743	0.115948
TUP1			2547.04	2523.55	700.26	766.588	756.498	632.595	841.799	611.292	766.71	531.677	467.793	807.652	929.423	519.373	618.819	670.368	756.12			2535.29	741.115	641.978	716.959		8.41002e-06	1.87586e-06	2.88769e-06		TUP1	0.292319	0.253216	0.282791
TYE7			17862	16583.4	3087.65	3053.14	2586.5	10224.9	4840.98	9856.29	4846.39	10437.5	9226.32	3677.12	3397.71	4021.37	4144.86	3147.71	3114.5			17222.7	2909.1	8238.72	3583.88		0.000105357	0.00420572	7.94496e-08		TYE7	0.16891	0.478364	0.20809
UCF1			4082.04	6044.24	37983.4	37610.9	28164.5	61940.7	63302.3	61026.3	62633.4	92799.2	93378.6	77040.4	77178.1	73135.4	70125.3	63056	69398.1			5063.14	34586.3	72513.4	71655.6		0.00596167	0.00129867	3.05872e-06		UCF1	6.83099	14.3218	14.1524
UGA32			349.036	308.787	166.413	147.572	192.498	45.983	134.781	37.2919	146.322	81.5339	1	112.351	94.4043	71.3734	76.3518	67.1277	77.3			328.912	168.827	74.3187	83.1514		0.00573784	0.00113991	4.57769e-06		UGA32	0.513291	0.225953	0.252808
UGP1			7974.04	7534.83	3295.44	3291.06	4168.5	1875.73	1369.95	1891.29	1334.94	1607.53	1198.27	2790.88	2803.24	2197.37	2018.63	2348.52	2529.45			7754.44	3585	1546.29	2448.02		0.002036	2.28082e-07	8.80021e-07		UGP1	0.462316	0.199407	0.315692
UME6			1	1	226.097	242.33	198.498	513.525	465.932	429.292	441.533	661.044	513.599	447.393	459.055	365.373	405.781	481.418	395.016			1	222.308	504.154	425.673		0.000898798	0.000206282	1.2997e-05		UME6	222.308	504.154	425.673
UPC2			1312.04	1833.17	165.307	198.041	162.498	269.923	568.661	283.292	563.613	1018.78	754.681	274.468	238.426	126.373	95.0575	195.894	197.668			1572.6	175.282	576.492	187.981		0.00557957	0.00669513	4.53642e-05		UPC2	0.11146	0.366584	0.119535
WH11			26445	28315	25311.4	26108.1	23746.5	90837.6	12306.4	89730.3	12076.8	13394.4	41876.1	676.158	679.683	363.373	375.644	552.799	628.754			27380	25055.3	43370.3	546.069		0.132935	0.593564	1.56951e-09		WH11	0.915096	1.58401	0.0199441
YHB1			2248.04	3308.07	11324.2	10759.4	10483.5	14391.2	6821.84	14172.3	6749.73	22483.1	14105.8	894.115	999.902	1168.37	1272.48	692.762	863.892			2778.05	10855.7	13120.7	981.921		0.000540887	0.0559262	0.0009032		YHB1	3.90766	4.72297	0.353456
YWP1			29712	36719	188.518	168.171	167.498	2617.46	259.265	2646.29	286.159	509.236	757.092	1	1	1	1	1	1			33215.5	174.729	1179.25	1		0.00106474	2.43086e-06	9.81565e-07		YWP1	0.00526046	0.035503	3.01064e-05
ZAP1			171.036	149.469	41.5166	46.6343	53.4975	221.857	956.614	233.292	1030.85	270.304	139.921	231.237	209.315	1	1	205.691	178.073			160.252	47.2161	475.472	137.386		0.00116199	0.33599	0.787908		ZAP1	0.294636	2.96702	0.85731
ZCF20			293.036	287.062	459.31	403.006	356.498	233.874	534.82	209.292	551.405	283.504	217.067	260.058	232.297	191.373	197.939	236.483	242.456			290.049	406.271	338.327	226.768		0.0565977	0.701065	0.019259		ZCF20	1.4007	1.16645	0.781826
ZCF3			850.036	886.919	1317	1263.04	1013.5	163.961	138.407	149.292	131.895	241.262	202.602	229.435	134.24	199.373	209.371	160.903	173.874			868.478	1197.85	171.236	184.533		0.0730627	7.16464e-07	2.69501e-07		ZCF3	1.37925	0.197169	0.212478
ZCF31			200.036	188.092	89.0434	110.493	75.4975	88.5861	249.596	94.2919	259.524	167.338	154.386	1	1	1	1	1	1			194.064	91.6779	168.954	1		0.00515673	0.662915	6.46744e-10		ZCF31	0.472411	0.870609	0.00515295
ZCF34			421.036	353.445	123.307	116.673	89.4975	43.7982	81.6037	33.2919	89.7217	37.9716	0	1	1	1	1	1	1			387.24	109.826	47.7312	1		0.00230568	2.5479e-05	3.23664e-07		ZCF34	0.283611	0.12326	0.00258238
ZCF39			1678.04	1679.89	906.946	895.335	987.498	611.84	826.088	621.292	808.883	1066.31	954.78	479.816	426.88	328.373	338.232	349.853	395.016			1678.96	929.926	814.865	386.362		0.000272503	0.000659137	1.03825e-07		ZCF39	0.55387	0.485338	0.230119
ZCF7			105.036	75.8448	115.57	86.8033	57.4975	1	1	1	1	1	1	1	1	1	1	1	1			90.4403	86.6236	1	1		0.884808	1.27639e-05	1.27639e-05		ZCF7	0.957799	0.011057	0.011057
ZRT1			1	1	80.2012	69.2937	72.4975	1493.4	22193.7	1464.29	22728.9	1651.1	2193.94	4379.63	3999.84	1092.37	1253.78	3708.96	3849.3			1	73.9975	8620.89	3047.31		0.000408851	0.322341	0.0319697		ZRT1	73.9975	8620.89	3047.31
ZRT2			3777.04	5252.48	220.571	239.24	299.498	3753.55	16931.6	3815.29	17620.4	2478.78	2172.25	2009.12	1750.65	674.373	745.602	1717.29	1636.49			4514.76	253.103	7795.31	1422.25		0.00448773	0.573284	0.00131211		ZRT2	0.0560612	1.72663	0.315023
orf19.1424			245.036	254.474	329.993	307.218	330.498	92.9557	212.13	113.292	232.888	103.975	1	236.641	236.894	244.373	235.351	183.297	239.657			249.755	322.57	125.873	229.369		0.00617691	0.0991541	0.279164		orf19.1424	1.29154	0.503988	0.918375
orf19.1534			257.036	317.236	114.465	81.6535	38.4975	797.546	3826.99	744.292	3830.91	1171.91	892.098	1285	1076.51	405.373	437.997	1094.46	1106.03			287.136	78.2052	1877.29	900.893		0.0103336	0.209779	0.0729974		orf19.1534	0.272363	6.53799	3.13751
orf19.1691			22783	28290.9	70.2537	67.2338	1	71.1079	167.413	41.2919	184.056	68.3332	1	83.5303	53.0364	1	1	109.117	70.3019			25536.9	45.8292	88.7003	52.6642		0.0011255	1.14807e-06	1.13495e-06		orf19.1691	0.00179462	0.00347341	0.00206227
orf19.1862			4257.04	3626.71	5102.57	5320.11	5439.5	1705.32	1656.38	1832.29	1593.52	1094.03	1844.37	1072.44	1038.21	621.373	525.29	800.533	779.914			3941.87	5287.39	1620.99	806.293		0.0150953	9.63529e-05	7.53842e-06		orf19.1862	1.34134	0.411222	0.204546
orf19.2125			16236	20479.4	1346.85	1345.43	1289.5	2891.65	5018.64	2939.29	5046.16	3458.27	3437.93	2983.62	2833.88	2533.37	2370.93	2555.67	2483.26			18357.7	1327.26	3798.66	2626.79		0.00171304	2.31176e-05	4.56679e-06		orf19.2125	0.0722997	0.206924	0.143089
orf19.3615			2172.04	2045.6	1015.26	949.924	855.498	430.504	672.598	447.292	699.011	678.205	629.318	523.047	459.055	303.373	288.35	361.05	382.419			2108.82	940.228	592.821	386.216		0.000601934	3.92309e-06	4.07816e-07		orf19.3615	0.445856	0.281116	0.183143
orf19.409			7133.04	4702.11	5113.62	5152.23	4848.5	6004.96	3807.65	5863.29	3786.52	7060.74	6839.61	4278.76	4664.79	5086.37	5188.22	4128.85	4230			5917.57	5038.12	5560.46	4596.17		0.407061	0.779238	0.0948589		orf19.409	0.851382	0.939652	0.776698
orf19.411			143.036	114.467	201.781	193.921	275.498	348.574	487.686	374.292	501.463	756.089	554.583	371.738	302.776	350.373	384.997	286.869	306.839			128.752	223.733	503.781	333.932		0.0738468	0.0140192	0.000570409		orf19.411	1.73771	3.91282	2.59362
orf19.4174			352.036	307.58	374.204	386.526	430.498	180.347	349.908	190.292	336.101	424.752	308.679	285.276	295.115	345.373	342.389	292.468	278.847			329.808	397.076	298.346	306.578		0.0926255	0.677745	0.376612		orf19.4174	1.20396	0.904606	0.929565
orf19.449			647.036	704.669	3046.76	3308.57	3838.5	7528.84	5063.36	8012.29	4940.73	8945.79	7970.28	3336.68	3428.35	3373.37	3338.43	2557.07	2939.54			675.852	3397.94	7076.88	3162.24		0.00286696	0.00214817	6.98901e-05		orf19.449	5.02764	10.471	4.67889
orf19.4706			2869.04	2166.29	707.997	773.798	743.498	627.133	1362.7	606.292	1368.23	1117.79	839.06	568.08	550.983	267.373	238.468	303.665	463.598			2517.66	741.764	986.867	398.695		0.00663779	0.00247584	3.99762e-05		orf19.4706	0.294624	0.391977	0.158359
orf19.5517			1503.04	1150.04	285.782	300.008	162.498	162.869	1	138.292	51.9879	103.975	48.3094	1	1	1	1	1	1			1326.54	249.429	84.2388	1		0.00486262	1.22658e-05	3.88276e-06		orf19.5517	0.188031	0.0635028	0.000753843
orf19.5626			236.036	254.474	1647.48	1717.26	1204.5	6363.26	1325.23	6024.29	1340.48	4870.74	5716.16	1272.39	1214.4	1241.37	1209.09	1088.86	1075.24			245.255	1523.08	4273.36	1183.56		0.00860447	0.0595681	4.86402e-06		orf19.5626	6.21018	17.4242	4.82582
orf19.5848			39.0358	33.6013	276.94	328.848	351.498	135.559	255.639	138.292	275.061	309.906	277.338	497.829	475.908	487.373	482.683	404.438	449.601			36.3186	319.095	231.966	466.305		0.00219172	0.0133273	2.87464e-06		orf19.5848	8.78601	6.38697	12.8393
orf19.6578			354.036	346.203	2027.69	2170.45	1850.5	2969.21	2092.68	3036.29	2191.71	4906.38	4891.66	1580.41	1379.87	1175.37	1158.17	1410.77	1363.56			350.119	2016.21	3347.99	1344.69		0.000798965	0.0189148	0.000151117		orf19.6578	5.75864	9.56242	3.84067
orf19.6660			247.036	256.888	239.361	267.049	253.498	384.623	215.756	386.292	195.154	328.387	176.083	1	1	1	1	1	1			251.962	253.302	281.049	1		0.910336	0.700515	4.23182e-11		orf19.6660	1.00532	1.11544	0.00396885
orf19.670.2			246.036	248.44	39072.1	42288	43613.5	22018.3	23092.9	22848.3	23328.2	24968.8	30967.2	18692.7	20476.5	27964.4	27436.6	12577	16998.8			247.238	41657.9	24537.3	20691		0.000162757	6.16477e-05	0.00390314		orf19.670.2	168.493	99.2457	83.6888
ARP3			2765.04	2331.65	908.052	899.455	1075.5	124.635	330.571	130.292	351.638	140.937	113.402	584.291	600.012	432.373	383.958	440.829	459.399			2548.34	961.001	198.579	483.477		0.00295742	1.96867e-06	2.63744e-06		ARP3	0.377109	0.0779249	0.189722
CLN3			1693.04	1671.44	1230.79	1263.04	728.498	884.937	1576.61	860.292	1577.99	1384.44	1359.8	465.406	445.265	574.373	536.721	435.23	446.802			1682.24	1074.11	1274.01	483.966		0.0725361	0.142352	1.45016e-07		CLN3	0.6385	0.757331	0.287692
CMK2			1640.04	1370.91	979.895	1025.11	1107.5	200.01	609.752	189.292	619.104	197.7	207.424	634.728	676.619	544.373	535.682	524.806	618.957			1505.47	1037.5	337.214	589.194		0.024554	0.000502078	2.43025e-05		CMK2	0.689153	0.223992	0.391368
YRA1			4395.04	4315.88	1118.05	1163.13	990.498	296.14	700.396	296.292	575.821	379.869	236.354	580.689	573.965	517.373	522.172	541.602	569.969			4355.46	1090.56	414.145	550.962		2.45735e-05	1.22886e-07	1.02482e-11		YRA1	0.250389	0.0950865	0.126499
orf19.3456			125.036	137.4	87.9381	138.302	98.4975	1	1	1	1	1	1	1	1	1	1	1	1			131.218	108.246	1	1		0.340589	8.41319e-09	8.41319e-09		orf19.3456	0.824934	0.00762092	0.00762092

## Sheet: Sheet5
Probe Name	FC_Hyphae				Probe Name	FC_Ear				Probe Name	FC_K									Downregulated	Upregulated
																			In vitro	63	66
																			Ear	84	69
ACE2	0.661172				ACE2	0.557684				CDR2	0.0168973								Kidney	106	49
CDR2	0.0168973				ACS1	0.892718				YWP1	3.01064e-05
orf19.1691	0.00179462				CDR2	0.0168973				orf19.5517	0.000753843
RTA3	0.00209143				RTA3	0.00209143				SMC2	0.00182993
YWP1	0.00526046				orf19.1691	0.00347341				orf19.1691	0.00206227
PHR2	0.00626177				SAP10	0.00347372				RTA3	0.00209143
SAP1	0.017904				PES1	0.00573082				ZCF34	0.00258238
ALS6	0.0248341				orf19.3456	0.00762092				FGR15	0.00259288
RNR22	0.0289318				ZCF7	0.011057				ALS5	0.00267775
CDC10	0.0453566				PHR2	0.023927				SAP10	0.00347372
ZRT2	0.0560612				ALS6	0.0248341				orf19.6660	0.00396885
HGT7	0.0695147				YWP1	0.035503				GAP2	0.00432968
orf19.2125	0.0722997				SSB1	0.0363545				ALS2	0.00491326
PFK2	0.109324				PGA53	0.0457397				ZCF31	0.00515295
UPC2	0.11146				GIS2	0.0500888				PES1	0.00573082
GCN4	0.148355				DAK2	0.0596909				orf19.3456	0.00762092
CSH1	0.149624				ACS2	0.0604564				MAC1	0.00780029
SSB1	0.159834				orf19.5517	0.0635028				RBR2	0.00793912
TRX1	0.160161				TRX1	0.0641876				PHR2	0.00969233
ACS2	0.167628				HTA2	0.0748093				ZCF7	0.011057
TYE7	0.16891				SCW11	0.0763266				FAV2	0.0177017
PIR1	0.174273				ARP3	0.0779249				SAP1	0.017904
ALS9	0.184632				POL1	0.0859291				PIR1	0.0193761
orf19.5517	0.188031				YRA1	0.0950865				WH11	0.0199441
POL1	0.18985				SMC2	0.106259				CAT1	0.0209632
ECM331	0.194415				ARG1	0.11443				ALS6	0.0248341
RCT1	0.20434				HOG1	0.121173				PGA25	0.030942
DAK2	0.23043				ZCF34	0.12326				SCW11	0.0382244
HTA1	0.230585				RCT1	0.12456				RHR2	0.0382554
GIS2	0.234488				CDC10	0.12691				PGA53	0.0403179
HTA2	0.236375				HTA1	0.128617				GIS2	0.0407347
YRA1	0.250389				TTR1	0.130743				NPR1	0.0481546
ALS4	0.254508				FGR15	0.134554				CHT3	0.0610749
SMC2	0.262265				HGT7	0.138938				ACS2	0.0669076
MAE1	0.26421				MBF1	0.139222				GPD2	0.0676241
TTR1	0.266338				CHT3	0.147345				RNR22	0.0697223
PGA53	0.266735				RHR2	0.160004				NDT80	0.0698625
MBF1	0.269164				TPK2	0.166304				SSB1	0.0743098
orf19.1534	0.272363				CHT2	0.168647				CDC10	0.0788049
ZCF34	0.283611				TRR1	0.171856				POL1	0.103857
SAP10	0.287045				FKH2	0.17343				RCT1	0.105779
DDR48	0.291343				ROB1	0.182593				ARG1	0.109499
TUP1	0.292319				ELF1	0.18445				SAP9	0.110718
orf19.4706	0.294624				SIN3	0.187834				TTR1	0.115948
ZAP1	0.294636				ZCF3	0.197169				DAK2	0.117025
SCW11	0.325244				UGP1	0.199407				UPC2	0.119535
FKH2	0.345892				orf19.2125	0.206924				TRR1	0.122555
TPK2	0.354145				ALS2	0.207876				HTA2	0.12592
IRE1	0.364406				HEM1	0.208908				YRA1	0.126499
NPR1	0.369669				ALS5	0.218106				ALS9	0.126778
ARP3	0.377109				GPD2	0.223593				CIT1	0.131893
SUT1	0.381748				CMK2	0.223992				TPK1	0.133624
ARG1	0.388442				PFK2	0.224159				orf19.2125	0.143089
GAL4	0.391399				UGA32	0.225953				orf19.4706	0.158359
DFG5	0.39193				NPR1	0.230479				HTA1	0.158764
ALS5	0.405298				TPK1	0.231299				NRG1	0.16789
NRG1	0.407901				MET28	0.246295				PIL1	0.168592
CHT3	0.408861				PIL1	0.248706				HOG1	0.169038
TRR1	0.423199				TUP1	0.253216				MBF1	0.170265
orf19.3615	0.445856				CDR1	0.25563				DFG5	0.175658
MET28	0.448787				GCN4	0.269719				CHT2	0.18043
UGP1	0.462316				orf19.3615	0.281116				HGT7	0.180773
ZCF31	0.472411				CSH1	0.294534				orf19.3615	0.183143
HOG1	0.497319				GAL4	0.30478				TRX1	0.18348
HEM1	0.503867				DFG5	0.323085				SEF2	0.184957
ALS2	0.505089				ECM331	0.330669				ARP3	0.189722
CDR1	0.508122				SUT1	0.336233				ALS4	0.192118
UGA32	0.513291				PIR1	0.340639				ENA21	0.200804
RFG1	0.527732				NDT80	0.3431				TPK2	0.201179
PIL1	0.532244				MAE1	0.348623				orf19.1862	0.204546
CAT1	0.537734				UPC2	0.366584				KRE1	0.207225
SIN3	0.54445				ALS9	0.376557				TYE7	0.20809
FGR15	0.551231				orf19.4706	0.391977				GCN4	0.212105
NDT80	0.552741				CPH1	0.394354				ZCF3	0.212478
ZCF39	0.55387				orf19.1862	0.411222				FKH2	0.214286
SAP9	0.632052				DDR48	0.411495				PFK2	0.218512
CLN3	0.6385				KRE1	0.413362				ELF1	0.226004
SOG2	0.643463				INO4	0.421926				ZCF39	0.230119
HSP70	0.65016				RNR22	0.449816				FRP3	0.234613
KRE1	0.683461				SOG2	0.451704				CDR1	0.236956
CMK2	0.689153				RFG1	0.452739				EFG1	0.240666
TPK1	0.691765				NRG1	0.455506				UGA32	0.252808
ROB1	0.700611				EFG1	0.471571				ROB1	0.262051
ARG81	0.717268				TYE7	0.478364				SIN3	0.280222
CAP1	0.722017				ZCF39	0.485338				TUP1	0.282791
EFG1	0.772157				HAC1	0.49281				CLN3	0.287692
orf19.3456	0.824934				orf19.1424	0.503988				INO4	0.304775
PGA48	0.828907				IRE1	0.50727				ACE2	0.304939
orf19.409	0.851382				ENA21	0.508613				IRE1	0.30658
CHT2	0.859751				SEF2	0.511862				ZRT2	0.315023
PES1	0.86056				CIT1	0.517397				UGP1	0.315692
RPN4	0.879719				RPN4	0.529552				DDR48	0.348397
ALS7	0.898607				CAT1	0.604775				YHB1	0.353456
WH11	0.915096				SGA1	0.672569				ALS7	0.363245
INO4	0.922632				HSP70	0.711317				ACS1	0.36358
ZCF7	0.957799				CLN3	0.757331				RFG1	0.375983
MAC1	0.958719				FRP3	0.796304				MET28	0.387007
HSP104	0.981535				HAP43	0.808218				CMK2	0.391368
SAP2	1				SAP9	0.808955				HEM1	0.399582
orf19.6660	1.00532				ARG81	0.812746				MAE1	0.407849
ENA21	1.06159				ZCF31	0.870609				GAL4	0.409668
SEF2	1.0843				orf19.4174	0.904606				PGA48	0.416173
HAC1	1.13748				orf19.409	0.939652				ARG81	0.426438
CPH1	1.16549				SEF1	0.945817				CSH1	0.434442
orf19.4174	1.20396				FBP1	0.954557				ECM331	0.464286
STP2	1.24135				MAC1	0.989487				SOG2	0.491625
PRA1	1.28353				SAP2	1				SUT1	0.507955
orf19.1424	1.29154				IRO1	1.01925				HSP70	0.510271
orf19.1862	1.34134				orf19.6660	1.11544				GNP1	0.518633
RHR2	1.36111				SAP1	1.14363				CPH1	0.58308
IRO1	1.37367				ZCF20	1.16645				HAC1	0.594858
ZCF3	1.37925				RBR2	1.1965				FBP1	0.62381
ZCF20	1.4007				HAP2	1.25807				RPN4	0.638153
AHR1	1.45046				CRH11	1.3148				HSP104	0.753559
BCR1	1.52737				PGA25	1.36496				orf19.409	0.776698
PGA13	1.59492				WH11	1.58401				ZCF20	0.781826
CRH11	1.59536				ZRT2	1.72663				SGA1	0.80729
ELF1	1.62506				CAP1	1.7356				RIM101	0.822912
FTR1	1.66158				ALS4	1.84039				BCR1	0.838833
RIM101	1.69547				ALS7	2.00192				PCK1	0.839483
orf19.411	1.73771				BCR1	2.12675				ZAP1	0.85731
GNP1	1.77733				FAV2	2.25025				orf19.1424	0.918375
SGA1	2.10475				PLB5	2.27929				orf19.4174	0.929565
CPH2	2.22533				PGA48	2.36033				CRH11	0.9854
TPS2	2.2592				FTR1	2.39639				PGA17	1
IFD6	2.51651				GNP1	2.54475				PGA37	1
GAL1	2.52818				STP2	2.60448				RBR1	1
HAP43	2.53895				CPH2	2.66033				RBT1	1
PLB5	3.14867				HSP104	2.68977				SAP2	1
SEF1	3.2362				TPS2	2.90157				SCW4	1
CIT1	3.23816				ZAP1	2.96702				STP2	1.11683
ADH5	3.24248				PHR1	3.39832				CAP1	1.20214
PHR1	3.35954				RIM101	3.53825				ENA2	1.31379
FAV2	3.40297				GAP2	3.79024				IRO1	1.37258
GCA2	3.81937				orf19.411	3.91282				CPH2	1.37339
YHB1	3.90766				RBT5	3.9617				ADH5	1.47821
FRP3	3.93812				SOD4	4.04004				SEF1	1.70299
HAP2	4.01682				ADH5	4.21958				HAP2	1.85549
GPD2	4.36996				STF2	4.70959				HAP43	1.909
SOD4	4.39948				YHB1	4.72297				PHR1	2.0912
STF2	4.69732				IFD6	5.16111				GCA2	2.17883
orf19.449	5.02764				AHR1	5.53243				AHR1	2.47578
FBP1	5.57981				orf19.5848	6.38697				orf19.411	2.59362
orf19.6578	5.75864				orf19.1534	6.53799				GAL1	2.91727
RBR2	5.87698				ENA2	6.64917				TEC1	3.08252
PGA25	5.9997				FRP2	7.11652				orf19.1534	3.13751
KIP4	6.156				KIP4	7.63578				TPS2	3.14159
orf19.5626	6.21018				PGA7	8.07005				STF2	3.43674
TEC1	6.80869				GAL1	8.38575				ALS1	3.67512
UCF1	6.83099				SIT1	8.40684				orf19.6578	3.84067
MDM34	6.99817				GCA2	8.4207				orf19.449	4.67889
ACS1	7.55834				RFX2	8.78737				orf19.5626	4.82582
GAP2	8.68361				orf19.6578	9.56242				IFD6	4.9034
orf19.5848	8.78601				orf19.449	10.471				SOD6	5.23859
RFX2	9.03847				PCK1	11.1668				PLB5	5.30314
SIT1	10.3934				UCF1	14.3218				FRP2	7.73069
RBT5	10.693				PGA13	15.7395				FTR1	8.21189
ENA2	11.2264				orf19.5626	17.4242				FDH1	8.55485
PGA7	13.2734				BRG1	18.4547				MDM34	8.58258
BRG1	13.2818				PHO89	18.9884				BRG1	9.93925
SOD5	15.1178				FRP1	22.0677				SOD4	10.0064
HYR1	15.338				MDM34	23.8168				SIT1	10.4618
PCK1	15.5818				FDH1	24.8961				PHO89	10.5342
SOD6	19.9042				SOD5	24.9852				RFX2	10.752
FRP1	32.2008				SOD6	28.2543				RBT5	11.5911
SAP5	34.9376				ALS1	29.0891				KIP4	12.3867
CSA1	38.588				RBT1	33.6033				PGA7	12.6341
FDH1	38.7578				TEC1	36.2386				orf19.5848	12.8393
FRP2	44.6311				ALS3	37.304				UCF1	14.1524
RBR1	48.221				CSA1	37.3335				SOD5	16.7059
PHO89	50.3571				HAP3	42.6167				PGA13	18.4782
ALS1	73.7962				PGA17	53.8692				HYR1	32.754
ZRT1	73.9975				IHD1	56.0117				FRP1	40.8213
ALS3	81.6442				SCW4	98.3103				CSA1	51.8854
SAP4	84.8217				orf19.670.2	99.2457				SAP4	71.738
IHD1	86.5269				HYR1	114.202				orf19.670.2	83.6888
orf19.670.2	168.493				RBR1	120.533				IHD1	128.549
HAP3	193.006				PGA37	146.431				PRA1	149.053
UME6	222.308				SAP5	149.933				SAP5	168.302
PGA17	324.818				PRA1	274.743				ALS3	178.97
SCW4	343.226				UME6	504.154				PGA34	250.063
PGA37	358.624				PGA34	1011.27				HAP3	380.492
RBT1	383.627				SAP6	2629.76				UME6	425.673
SAP6	603.049				SAP4	2696.71				SAP6	835.427
PGA34	997.109				AOX2	4320.87				ZRT1	3047.31
AOX2	2234.42				ZRT1	8620.89				AOX2	4820.29
HWP1	37979.7				HWP1	43466.5				HWP1	47575.3
ECE1	63042.8				ECE1	173529				ECE1	133405
